# Supplementary material for: Novel Insights into Hb Shaare Zedek Associated with β0-Thalassemia: Molecular Characteristics, Genetic Origin and Diagnostic Approaches
Source: Int J Mol Sci. 2024 Aug 6;25(16):8578. doi: 10.3390/ijms25168578 (PMC11354257; doi:10.3390/ijms25168578)
Supplement: Supplementary file 1 [file ijms-25-08578-s001.zip]

Archive with 1 entries (1 files):
- ijms-3092458-supplementary.pdf
